# Supplementary material for: Molecular characterisation of equid alphaherpesvirus 1 strains isolated from aborted fetuses in Poland
Source: Virol J. 2018 Dec 3;15:186. doi: 10.1186/s12985-018-1093-5 (PMC6276253; doi:10.1186/s12985-018-1093-5)
Supplement: Supplementary file 1 — Nucleotide sequences obtained from sequencing of ORF30 PCR products. Data is presented in FASTAformat. (FAS 8 kb) [file 12985_2018_1093_MOESM1_ESM.fas]

>93_01
AAGGTTCTAGACCCCGTATCCGGCTTTCATGTGGACCCCGTGGTTGTGTTTGACTTCGCTAGCTTATACCCAAGCATTATCCAGGCCCATAACCTCTGTTTCACCACCCTGGCGCTCGATGAAGTGGATCTGGCCGGGCTTCAACCATCCGTCAACTACTCGACGTTCGAGGTGGGTGACCAAAAGTTATTTTTTGTCCACGCCCATATTCGCGAAAGCCTGCTTGGCATCTTGCTGCGCGACTGGCTGGCCATGCGAAAGGCGGTGAGGGCGCGAATCCCCACCAGCACCCCCGAGGAGGCAGTTTTACTAG
>93_02
AAGGTTCTAGACCCCGTATCCGGCTTTCATGTGGACCCCGTGGTTGTGTTTGACTTCGCTAGCTTATACCCAAGCATTATCCAGGCCCATAACCTCTGTTTCACCACCCTGGCGCTCGATGAAGTGGATCTGGCCGGGCTTCAACCATCCGTCAACTACTCGACGTTCGAGGTGGGTGACCAAAAGTTATTTTTTGTCCACGCCCATATTCGCGAAAGCCTGCTTGGCATCTTGCTGCGCGACTGGCTGGCCATGCGAAAGGCGGTGAGGGCGCGAATCCCCWCCAGCACCCCCGAGGAGGCAGTTTTACTAG
>93_03
AAGGTTCTAGACCCCGTATCCGGCTTTCATGTGGACCCCGTGGTTGTGTTTGACTTCGCTAGCTTATACCCAAGCATTATCCAGGCCCATAACCTCTGTTTCACCACCCTGGCGCTCGATGAAGTGGATCTGGCCGGGCTTCAACCATCCGTCAACTACTCGACGTTCGAGGTGGGTGACCAAAAGTTATTTTTTGTCCACGCCCATATTCGCGAAAGCCTGCTTGGCATCTTGCTGCGCGACTGGCTGGCCATGCGAAAGGCGGTGAGGGCGCGAATCCCCACCAKCACCCCCGAGGAGGCAGTTTTACTAG
>93_04
AAGGTTCTAGACCCCGTATCCGGCTTTCATGTGGACCCCGTGGTTGTGTTTGACTTCGCTAGCTTATACCCAAGCATTATCCAGGCCCATAACCTCTGTTTCACCACCCTGGCGCTCGATGAAGTGGATCTGGCCGGGCTTCAACCATCCGTCAACTACTCGACGTTCGAGGTGGGTGACCAAAAGTTATTTTTTGTCCACGCCCATATTCGCGAAAGCCTGCTTGGCATCTTGCTGCGCGACTGGCTGGCCATGCGAAAGGCGGTGAGGGCGCGAATCCCCWCCAKCACCCCCGAGGAGGCAGTTTTACTAG
>93_05
AAGGTTCTAGACCCCGTATCCGGCTTTCATGTGGACCCCGTGGTTGTGTTTGACTTCGCTAGCTTATACCCAAGCATTATCCAGGCCCATAACCTCTGTTTCACCACCCTGGCGCTCGATGAAGTGGATCTGGCCGGGCTTCAACCATCCGTCAACTACTCGACGTTCGAGGTGGGTGACCAAAAGTTATTTTTTGTCCACGCCCATATTCGCGAAAGCCTGCTTGGCATCTTGCTGCGCGACTGGCTGGCCATGCGAAAGGCGGTGAGGGCGCGAATCCCCACCAGCACCCCCGAGGAGGCAGTTTTACTAG
>95_01
AAGGTTCTAGACCCCGTATCCGGCTTTCATGTGGACCCCGTGGTTGTGTTTGACTTCGCTAGCTTATACCCAAGCATTATCCAGGCCCATAACCTCTGTTTCACCACCCTGGCGCTCGATGAAGTGGATCTGGCCGGGCTTCAACCATCCGTCAACTACTCGACGTTCGAGGTGGGTGACCAAAAGTTATTTTTTGTCCACGCCCATATTCGCGAAAGCCTGCTTGGCATCTTGCTGCGCGACTGGCTGGCCATGCGAAAGGCGGTGAGGGCGCGAATCCCCACCAGCACCCCCGAGGAGGCAGTTTTACTAG
>95_02
AAGGTTCTAGACCCCGTATCCGGCTTTCATGTGGACCCCGTGGTTGTGTTTGACTTCGCTAGCTTATACCCAAGCATTATCCAGGCCCATAACCTCTGTTTCACCACCCTGGCGCTCGATGAAGTGGATCTGGCCGGGCTTCAACCATCCGTCAACTACTCGACGTTCGAGGTGGGTGACCAAAAGTTATTTTTTGTCCACGCCCATATTCGCGAAAGCCTGCTTGGCATCTTGCTGCGCGACTGGCTGGCCATGCGAAAGGCGGTGAGGGCGCGAATCCCCACCAGCACCCCCGAGGAGGCAGTTTTACTAG
>96_01
AAGGTTCTAGACCCCGTATCCGGCTTTCATGTGGACCCCGTGGTTGTGTTTGACTTCGCTAGCTTATACCCAAGCATTATCCAGGCCCATAACCTCTGTTTCACCACCCTGGCGCTCGATGAAGTGGATCTGGCCGGGCTTCAACCATCCGTCAACTACTCGACGTTCGAGGTGGGTGACCAAAAGTTATTTTTTGTCCACGCCCATATTCGCGAAAGCCTGCTTGGCATCTTGCTGCGCGACTGGCTGGCCATGCGAAAGGCGGTGAGGGCGCGAATCCCCACCAGCACCCCCGAGGAGGCAGTTTTACTAG
>97_01
AAGGTTCTAGACCCCGTATCCGGCTTTCATGTGGACCCCGTGGTTGTGTTTGACTTCGCTAGCTTATACCCAAGCATTATCCAGGCCCATAACCTCTGTTTCACCACCCTGGCGCTCGATGAAGTGGATCTGGCCGGGCTTCAACCATCCGTCAACTACTCGACGTTCGAGGTGGGTGACCAAAAGTTATTTTTTGTCCACGCCCATATTCGCGAAAGCCTGCTTGGCATCTTGCTGCGCGACTGGCTGGCCATGCGAAAGGCGGTGAGGGCGCGAATCCCCACCAGCACCCCCGAGGAGGCAGTTTTACTAG
>97_02
AAGGTTCTAGACCCCGTATCCGGCTTTCATGTGGACCCCGYGGTTGTGTTTGACTTCGCTAGCTTATACCCAAGCATTATCCAGGCCCATAACCTCTGTTTCACCACCCTGGCGCTCGATGAAGTGGATCTGGCCGGGCTTCAACCATCCGTCAACTACTCGACGTTCGAGGTGGGTGACCAAAAGTTATTTTTTGTCCACGCCCATATTCGCGAAAGCCTGCTTGGCATCTTGCTGCGCGACTGGCTGGCCATGCGAAAGGCGGTGAGGGCGCGAATCCCCACCAGCACCCCCGAGGAGGCAGTTTTACTAG
>97_03
AAGGTTCTAGACCCCGTATCCGGCTTTCATGTGGACCCCGTGGTTGTGTTTGACTTCGCTAGCTTATACCCAAGCATTATCCAGGCCCATAACCTCTGTTTCACCACCCTGGCGCTCGATGAAGTGGATCTGGCCGGGCTTCAACCATCCGTCAACTACTCGACGTTCGAGGTGGGTGACCAAAAGTTATTTTTTGTCCACGCCCATATTCGCGAAAGCCTGCTTGGCATCTTGCTGCGCGACTGGCTGGCCATGCGAAAGGCGGTGAGGGCGCGAATCCCCACCAGCACCCCCGAGGAGGCAGTTTTACTAG
>97_04
AAGGTTCTAGACCCCGTATCCGGCTTTCATGTGGACCCCGTGGTTGTGTTTGACTTCGCTAGCTTATACCCAAGCATTATCCAGGCCCATAACCTCTGTTTCACCACCCTGGCGCTCGATGAAGTGGATCTGGCCGGGCTTCAACCATCCGTCAACTACTCGACGTTCGAGGTGGGTGACCAAAAGTTATTTTTTGTCCACGCCCATATTCGCGAAAGCCTGCTTGGCATCTTGCTGCGCGACTGGCTGGCCATGCGAAAGGCGGTGAGGGCGCGAATCCCCACCAGCACCCCCGAGGAGGCAGTTTTACTAG
>97_05
AAGGTTCTAGACCCCGTATCCGGCTTTCATGTGGACCCCGYGGTTGTGTTTGACTTCGCTAGCTTATACCCAAGCATTATCCAGGCCCATAACCTCTGTTTCACCACCCTGGCGCTCGATGAAGTGGATCTGGCCGGGCTTCAACCATCCGTCAACTACTCGACGTTCGAGGTGGGTGACCAAAAGTTATTTTTTGTCCACGCCCATATTCGCGAAAGCCTGCTTGGCATCTTGCTGCGCGACTGGCTGGCCATGCGAAAGGCGGTGAGGGCGCGAATCCCCACCAGCACCCCCGAGGAGGCAGTTTTACTAG
>97_06
AAGGTTCTAGACCCCGTATCCGGCTTTCATGTGGACCCCGTGGTTGTGTTTGACTTCGCTAGCTTATACCCAAGCATTATCCAGGCCCATAACCTCTGTTTCACCACCCTGGCGCTCGATGAAGTGGATCTGGCCGGGCTTCAACCATCCGTCAACTACTCGACGTTCGAGGTGGGTGACCAAAAGTTATTTTTTGTCCACGCCCATATTCGCGAAAGCCTGCTTGGCATCTTGCTGCGCGACTGGCTGGCCATGCGAAAGGCGGTGAGGGCGCGAATCCCCACCAGCACCCCCGAGGAGGCAGTTTTACTAG
>99_01
AAGGTTCTAGACCCCGTATCCGGCTTTCATGTGGACCCCGTGGTTGTGTTTGACTTCGCTAGCTTATACCCAAGCATTATCCAGGCCCATAACCTCTGTTTCACCACCCTGGCGCTCGATGAAGTGGATCTGGCCGGGCTTCAACCATCCGTCAACTACTCGACGTTCGAGGTGGGTGACCAAAAGTTATTTTTTGTCCACGCCCATATTCGCGAAAGCCTGCTTGGCATCTTGCTGCGCGACTGGCTGGCCATGCGAAAGGCGGTGAGGGCGCGAATCCCCACCAGCACCCCCGAGGAGGCAGTTTTACTAG
>99_02
AAGGTTCTAGACCCCGTATCCGGCTTTCATGTGGACCCCGTGGTTGTGTTTGACTTCGCTAGCTTATACCCAAGCATTATCCAGGCCCATAACCTCTGTTTCACCACCCTGGCGCTCGATGAAGTGGATCTGGCCGGGCTTCAACCATCCGTCAACTACTCGACGTTCGAGGTGGGTGACCAAAAGTTATTTTTTGTCCACGCCCATATTCGCGAAAGCCTGCTTGGCATCTTGCTGCGCGACTGGCTGGCCATGCGAAAGGCGGTGAGGGCGCGAATCCCCACCAGCACCCCCGAGGAGGCAGTTTTACTAG
>99_03
AAGGTTCTAGACCCCGTATCCGGCTTTCATGTGGACCCCGTGGTTGTGTTTGACTTCGCTAGCTTATACCCAAGCATTATCCAGGCCCATAACCTCTGTTTCACCACCCTGGCGCTCGATGAAGTGGATCTGGCCGGGCTTCAACCATCCGTCAACTACTCGACGTTCGAGGTGGGTGACCAAAAGTTATTTTTTGTCCACGCCCATATTCGCGAAAGCCTGCTTGGCATCTTGCTGCGCGACTGGCTGGCCATGCGAAAGGCGGTGAGGGCGCGAATCCCCACCAGCACCCCCGAGGAGGCAGTTTTACTAG
>00_01
AAGGTTCTAGACCCCGTATCCGGCTTTCATGTGGACCCCGTGGTTGTGTTTGACTTCGCTAGCTTATACCCAAGCATTATCCAGGCCCATAACCTCTGTTTCACCACCCTGGCGCTCGATGAAGTGGATCTGGCCGGGCTTCAACCATCCGTCAACTACTCGACGTTCGAGGTGGGTGACCAAAAGTTATTTTTTGTCCACGCCCATATTCGCGAAAGCCTGCTTGGCATCTTGCTGCGCGACTGGCTGGCCATGCGAAAGGCGGTGAGGGCGCGAATCCCCACCAGCACCCCCGAGGAGGCAGTTTTACTAG
>00_02
AAGGTTCTAGACCCCGTATCCGGCTTTCATGTGGACCCCGTGGTTGTGTTTGACTTCGCTAGCTTATACCCAAGCATTATCCAGGCCCATAACCTCTGTTTCACCACCCTGGCGCTCGATGAAGTGGATCTGGCCGGGCTTCAACCATCCGTCAACTACTCGACGTTCGAGGTGGGTGACCAAAAGTTATTTTTTGTCCACGCCCATATTCGCGAAAGCCTGCTTGGCATCTTGCTGCGCGACTGGCTGGCCATGCGAAAGGCGGTGAGGGCGCGAATCCCCACCAGCACCCCCGAGGAGGCAGTTTTACTAG
>01_01
AAGGTTCTAGACCCCGTATCCGGCTTTCATGTGGACCCCSTGGTTGTGTTTGACTTCGCTAGCTTATACCCAAGCATTATCCAGGYCCATAACCTCTGTTTCACCACCCTGGCGCTCGATGAAGTGGATCTGGCCGGGCTTCAACCATCCGTCAACTACTCGACGTTCGAGGTGGGTGACCAAAAGTTATTTTTTGTCCACGCCCATATTCGCGAAAGCCTGCTTGGCATCTTGCTGCGCGACTGGCTGGCCATGCRAAAGGCGGTGAGGGCKCGAATCCCCACCASCACCCCCTAGGAGTCAGKTTTACTAG
>01_02
AAGGTTCTAGACCCCGTATCCGGCTTTCATGTGGACCCCGTGGTTGTGTTTGACTTCGCTAGCTTATACCCAAGCATTATCCAGGCCCATAACCTCTGTTTCACCACCCTGGCGCTCGATGAAGTGGATCTGGCCGGGCTTCAACCATCCGTCAACTACTCGACGTTCGAGGTGGGTGACCAAAAGTTATTTTTTGTCCACGCCCATATTCGCGAAAGCCTGCTTGGCATCTTGCTGCGCGACTGGCTGGCCATGCGAAAGGCGGTGAGGGCGCGAATCCCCACCAGCACCCCCGAGGAGGCAGTTTTACTAG
>04_01
AAGGTTCTAGACCCCGTATCCGGCTTTCATGTGGACCCCSTGGTTGTGTTTGACTTCGCTAGCTTATACCCAAGCATTATCCAGGYCCATAACCTCTGTTTCACCACCCTGGCGCTCGATGAAGTGGATCTGGCCGGGCTTCAACCATCCGTCAACTACTCGACGTTCGAGGTGGGTGACCAAAAGTTATTTTTTGTCCACGCCCATATTCGCGAAAGCCTGCTTGGCATCTTGCTGCGCGACTGGCTGGCCATGCRAAAGGCKGTGAGGGCKCGAATCCCCACCTSCACCCCCTAGGAGTCAGKTTTACTTT
>05_01
AAGGTTCTAGACCCCGTATCCGGCTTTCATGTGGACCCCGTGGTTGTGTTTGACTTCGCTAGCTTATACCCAAGCATTATCCAGGCCCATAACCTCTGTTTCACCACCCTGGCGCTCGATGAAGTGGATCTGGCCGGGCTTCAACCATCCGTCAACTACTCGACGTTCGAGGTGGGTGACCAAAAGTTATTTTTTGTCCACGCCCATATTCGCGAAAGCCTGCTTGGCATCTTGCTGCGCGACTGGCTGGCCATGCGAAAGGCGGTGAGGGCGCGAATCCCCACCAGCACCCCCGAGGAGGCAGTTTTACTAG
>06_01
AAGGTTCTAGACCCCGTATCCGGCTTTCATGTGGACCCCGTGGTTGTGTTTGACTTCGCTAGCTTATACCCAAGCATTATCCAGGCCCATAACCTCTGTTTCACCACCCTGGCGCTCGATGAAGTGGATCTGGCCGGGCTTCAACCATCCGTCAACTACTCGACGTTCGAGGTGGGTGACCAAAAGTTATTTTTTGTCCACGCCCATATTCGCGAAAGCCTGCTTGGCATCTTGCTGCGCGACTGGCTGGCCATGCGAAAGGCGGTGAGGGCGCGAATCCCCACCAGCACCCCCGAGGAGGCAGTTTTACTAG
>10_01
AAGGTTCTAGACCCCGTATCCGGCTTTCATGTGGACCCCGTGGTTGTGTTTGACTTCGCTAGCTTATACCCAAGCATTATCCAGGCCCATAACCTCTGTTTCACCACCCTGGCGCTCGATGAAGTGGATCTGGCCGGGCTTCAACCATCCGTCAACTACTCGACGTTCGAGGTGGGTGACCAAAAGTTATTTTTTGTCCACGCCCATATTCGCGAAAGCCTGCTTGGCATCTTGCTGCGCGACTGGCTGGCCATGCGAAAGGCGGTGAGGGCGCGAATCCCCACCAGCACCCCCGAGGAGGCAGTTTTACTAG
>10_02
AAGGTTCTAGACCCCGTATCCGGCTTTCATGTGGACCCCGTGGTTGTGTTTGACTTCGCTAGCTTATACCCAAGCATTATCCAGGCCCATAACCTCTGTTTCACCACCCTGGCGCTCGATGAAGTGGATCTGGCCGGGCTTCAACCATCCGTCAACTACTCGACGTTCGAGGTGGGTGACCAAAAGTTATTTTTTGTCCACGCCCATATTCGCGAAAGCCTGCTTGGCATCTTGCTGCGCGACTGGCTGGCCATGCGAAAGGCGGTGAGGGCGCGAATCCCCACCAGCACCCCCGAGGAGGCAGTTTTACTAG
>17_01
ATAGAGTTCTAGATAGATATCCGGCTTTCAGGTGGCCCCGTGGTTGTGTTTGACTTCGCTAGYTTATACCCAAGCATTATCCAGGCCCATAACCTCTGTTTCACCACCCTGGCGCTCGATGAAGTGGATCTGGCCGGGCTTCAACCATCCGTCAACTACTCGACGTTCGAGGTGGGTGACCAAAAGTTATTTTTTGTCCACGCCCATATTCGCGAAAGCMTGCTTGGCATCTTGCTGCGARACTGGSTGGCCATGCKAAAGGMGGYGAGGGCRCRAATCCCCACCAGCACCCCCGAGGAGGCAGTCTTACTAG
